# Supplementary material for: Use of Digital Tools in Arbovirus Surveillance: Scoping Review
Source: J Med Internet Res. 2024 Nov 18;26:e57476. doi: 10.2196/57476 (PMC11612576; doi:10.2196/57476)
Supplement: Multimedia Appendix 5 [file jmir_v26i1e57476_app5.xlsx]

## Sheet: table_1
Authors	Country/ Study period	Study design	Purpose of study	Disease(s)	Digital Tool	Information availability	Results
Antunes M, Silva C, Guimaraes C, Rabaco M. 2014 [27]	Brazil/ Apr 2012- Sep 2012	observational	Discuss the preliminary results of the survey "Monitoring information on neglected diseases: the Dengue e-Monitor"	Dengue	Dengue e-Monitor/ blogs and microblog Twitter	Real time	Significant correlation between reported dengue cases between April and September 2012 and the number of tweets during the same period, with r=0.75 and P<.001.
Lee C, Yang HC, Lin SJ. 2015 [28]	Taiwan/ 2005-2014	observational	Understand the temporal trend of the correlation of the collected dataset with the incidence of dengue	Dengue	Big data	Real time	Data on environmental risk factors were collected and stored online and linked to the historical big data with confirmed cases from the local health registry. They demonstrated through experimental data that the proposed system has the potential to predict dengue outbreaks.
Marques-Toledo CDA, Degener CM, Vinhal L, Coelho G, Meira W, Codeço CT, et al. 2017 [29]	Brazil/ Sep 2012-Oct 2016	observational	Quantitatively assess the usefulness of data acquired by Twitter for early detection and monitoring of dengue epidemics	Dengue	Twitter, Google Trends and Wikipedia	Weekly	A machine learning algorithm was developed to identify and select tweets. High variation, with an average of 1213 tweets per week, ranging from 125 to 6984. Tweets showed a highly positive association with Dengue cases r = 0.87, P<.001, mainly in 2013 and 2014.
Carlos MA, Nogueira M, Machado RJ. 2017 [30]	Brazil/ Jun 2015 and Jun 2016	quasi-experimentalf	Present the implementation of a Big Data project, using data from social networks	Dengue	Twitter, Big Data	Real time	The information collected is concomitant to the spread of the disease. The messages about the theme circulate in the network not only by influence of the media, but also by the fact in which the situation is occurring, anticipating the information that will be registered by the Ministry of Health.
Husnayain A, Fuad A, Lazuardi L. 2019 [31]	Indonesia/ 2012 - 2016	observational	Measuring the correlation between Google Trends data on dengue and Indonesia's national surveillance report	Dengue	Google Trends	Weekly	Pearson correlation R-value 0.7 (P< or = .05) and time interval correlation analysis with significance level P≤ .05 for search terms with the highest correlation.
McGough SF, Brownstein JS, Hawkins JB, Santillana M. 2017 [32]	Colombia, El Salvador, Honduras, Venezuela and Martinique/ 2015-2016	observational	Assess the feasibility of using Google search queries related to Twitter's zikaMicroblogs and news information collected by the web-based surveillance system HealthMap.	Zika	Google, Twitter and HealthMap	Weekly	Correlations ranged from 0.93 to 0.56 in Colombia; 0.90 to 0.18 in Honduras; 0.39 to 0.29 in Venezuela; 0.69 to 0.13 in Martinique; and 0.92 to 0.41 in El Salvador. The lowest correlation predictors tended to be the autoregressive term lag-3, cases reported by HealthMap, and non-specific Google term search
Adebayo G, Neumark Y, Gesser-Edelsburg A, Abu Ahmad W, Levine H. 2017 [33]	Israel/ May 2015 - May 2016	observational	Describe Zika online research trends and examine their association with Zika incidence	Zika	Google Trends	Real time	Strong correlations (r = 0.748-0.922; P<.001) were observed between online trends and the number of suspected Zika cases in four of the five countries. ARIMAX modeling indicates that online trends precede 1 week of releases by WHO (Stationary-R2 = 0.345; P<.001) and CDC (Stationary-R2 = 0.318; P=.014).
Teng Y, Bi D, Xie G, Jin Y, Huang Y, Lin B, et al. 2017 [34]	China/ Feb - Oct 2016	observational	Develop a dynamic prediction model for Zika virus (ZIKV) based on real-time online data	Zika	Google Trends	Real time	Autoregressive Integrated Moving Average (ARIMA) model for dynamic estimation of ZIKV bursts. Data on Zika-related TGs had statistical significance and positive correlations with the cumulative number of confirmed cases (R = 0.968, P<.001), suspected cases (R = 0.980, P<.001), and total cases (R = 0.988, P<.001) of ZIKV.
Masri S, Jia J, Li C, Zhou G, Lee MC, Yan G, et al. 2019 [35]	USA/ 2015 - 2017	observational	Evaluate Twitter data to predict ZIKV cases, and develop models that can be used for early warning purposes	Zika	Twitter	Real time and weekly	Predictive accuracy with an R2 of 0.74 for the Florida model and 0.70 for the US model. Time series analysis of predicted and observed ZIKV cases after internal cross-validation exhibited very similar patterns. High correlation (r = 0.73) in the distribution of cumulative ZIKV case counts and Zika tweets across all 50 USA states.
Mahroum N, Adawi M, Sharif K, Waknin R, Mahagna H, Bisharat B, et al. 2018 [36]	Italy/ 2004-2017	observational	Assess digital behaviors and complex interaction between new data streams induced by Chikungunya outbreak	Chikungunya	Google Trends, Google News, Twitter and Wikipedia	Real time	Significant correlation between public reaction to the Chikungunya outbreak has been documented.
Klein GH, Guidi P, Tezza R. 2017 [37]	Brazil/ Jan 2016 and Feb 2016	observational	Analyze the relationship between rumors on the networks and data collected by the Santa Catarina Epidemiological Surveillance Board	Dengue, Zika and Chikungunya	Big data, Facebook, Twitter, Instagram, Flickr, Youtube and blogs	Not clearly described	The terms searched for in the networks were: "dengue", associated with the term "chikungunya", or "zika", or "Aedes aegypti", or "microcephaly", or "dengue mosquito", or "mosquito", or "fever" , or “virus”. A strong positive correlation was demonstrated between the studied variables, with r= 0.797.
Rodriguez-Valero N, Luengo Oroz M, Cuadrado Sanchez D, Vladimirov A, Espriu M, Vera I, et al. 2018 [38]	Brazil/ 2016	quasi-experimental	Detect the real-time incidence of symptoms compatible with arboviral and other tropical diseases	Dengue, Zika and Chikungunya	App	Real time	Differences between proportions were compared using Pearson's chi-square test or Fisher's test. For continuous variables, Student's t tests were used to compare groups. The incidence rate was expressed in units of day per person. Results considered significant with statistical significance of P<.05.
Monnaka VU, de Oliveira CAC. 2021 [39]	Brazil/ 2017 and 2019	observational	Assess Google Trends accuracy for epidemiological surveillance of dengue and yellow fever, and to compare the incidence of these diseases with the popularity of its terms in the state of São Paulo	Dengue and Yellow fever	Google Trends	Real time	There was a statistically significant correlation between the variables studied for both diseases, Pearson coefficient of 0.91 for dengue and 0.86 for yellow fever. Correlation with up to 4 weeks of anticipation for time series was identified. Sensitivity was 87% and 90%, and specificity 69% and 78% for dengue and yellow fever, respectively.
Provenzano S, Gianfredi V, Santangelo OE. 2021 [40]	Italy/ 2015-2019	Cross-sectional	Evaluate the temporal correlation between Wikitrends and conventional surveillance data generated for Chikungunya, Dengue, Zika, and West Nile Virus infection reported by bulletin of Italian National Institute of Health	Dengue and Chikungunya	Wikipedia	Near real time	The correlation was strong for Chikungunya and West Nile Virus, and highly statistically significant with P<.001. The correlation was moderate for Dengue and Zika virus, but highly statistically significant with P<.001.
Coberly JS, Fink CR, Elbert Y, Yoon IK, Velasco JM, Tomayao AD, et al. 2014 [41]	Philippines/ 2011	observational	Using Twitter data as a source to monitor dengue-like illnesses in the Philippines	Dengue	Twitter	Daily	The temporal distribution of tweet subsets is similar to the temporal distribution of counts of new dengue-like illness as recorded by Philippines public health authoritiesh.
Gomide J, Veloso A, Meira W, Almeida V, Benevenuto F, Ferraz F, et al. 2011 [42]	Brazil/Jul 2009 and Dec 2010- Apr 2011	observationalf	Analyze how the dengue epidemic is reflected on twitter for surveillance	Dengue	Twitter	Real time	High correlation through clustering approach and Spatial Clustering technique. The volume of tweets compared to data from the UK Health Protection Agency showed a linear correlation greater than 95%.
Othman MK, Danuri MSNM. 2016 [43]	Malaysia/ Not mentioned	quasi-experimentalf	Develop an early warning surveillance system for dengue	Dengue	DASS/ Big Data	Real time	The big data will be processed and analyzed using algorithms to determine the expected cases of dengue. The processed information will be presented to users via web or mobile application and SMS.
Leal-Neto OB, Dimech GS, Libel M, Souza WV de, Cesse E, Smolinski M, et al. 2017 [44]	Brazil/ May - Jul 2014	observational	Describe the use of Healthy Cup App for early detection of acute disease outbreaks during the 2014 FIFA World Cup	Dengue	Healthy Cup App	Real time	There were 9434 downloads of Healthy Cup App and 7155 registred users. Participatory surveillance through community engagement is an innovative way to conduct epidemiological surveillance.
Kassim M, Ali NAN, Idris A, Shahbudin S, Rahman RAb. 2018 [45]	Malaysia/ Not mentioned	quasi-experimentalf	Present the development of a Mobile Device System	Dengue	App	Not clearly described	The temperature level and blood tests are manually tested with the dengue kit. These results are saved and sent to users of the app and their hospitals. The data is interpreted by the applications and the result is displayed on the web page, application and LCD of user's mobile phone, laptop and computer.
Ibrahim N, Keong T. 2018 [46]	Malaysia/ Not mentioned	quasi-experimentalf	Present the results of the requirements elicitation, analysis and design processes during system development for the proposed Aedes Entomological Predictive Analytic Dashboard application	Dengue	App	Real time	The query function will be used to handle the request and response operation of data from the MySQL server database. The controller will be responsible for: calculations, data validation, simple decision making and others. In user version, mobile app uses REST API for server data request and response operation.
Asat A, Mahat A, Hassan R, Mohamed Sid Ahmed ASA. 2017 [47]	Malaysia/ Not mentioned	observationalf	Design and develop a web-based system to assist, alert and increase user awareness of the potential dengue outbreak	Dengue	Deng-E	Real time	Several application components are developed to support dengue system which includes the front page portal, user tracking capability, statistical information of reported cases, dengue mortality report and dengue outbreak prediction report.
Babu AN, Niehaus E, Shah S, Unnithan C, Ramkumar PS, Shah J, et al. 2019 [48]	India/ Not mentioned	quasi-experimental	Present the current status of a theoretical framework for an EWARSb	Dengue	App	Real time	Data processing by a fuzzy logic mathematical model for MPI calibration. The MOSapp tool showed a positive correlation between MPI counts and ovitraps.
Marques-Toledo CA, Bendati MM, Codeço CT, Teixeira MM. 2019 [49]	Brazil/ Sep 2012 - Dec 2017	quasi-experimental	Propose a decision model based on three different risk levels	Dengue	Twitter	Weekly	Accuracy of two models: M1 and M2 (P <.01 or <.001) to classify weeks with high risk of dengue onset and spread, using the ROC curve.
Somboonsak P. 2020 [50]	Thailand/ 2014- 2018	quasi-experimental	Create innovation for dengue region prediction in Chatuchak district, Bangkok, Thailand	Dengue	App	Not clearly described	ARIMA (1,1.0) statistical model for dengue prediction. A mobile application was developed and implemented based on the results. The tool's quality was tested and usability of the mobile application through questionnaires to satisfy 400 samples.
Rocklöv J, Tozan Y, Ramadona A, Sewe MO, Sudre B, Garrido J, et al. 2019 [51]	Italy, France, Spain/ Mar- Aug 2017	observational	Estimating the seasonal vectorial capacity of mosquitoes to transmit chikungunya virus related to human mobility patterns	Chikungunya	Big data, Twitter, Google Trends and Wikipedia	Real time	Internet research activities and information related to infection, vectors, and clinical signs and symptoms collected from Wikipedia and Google Trends. The empirical basic reproduction number (R0) of the outbreaks was estimated and compared to epidemic potential model predictions based on climatic conditions
Polanco González C, Islas Vazquez I, Castañón González JA, Buhse T, Arias-Estrada M. 2017 [52]	Mexico/ Not mentioned	quasi-experimental	Present a device that measures and reports information on temperature, geographic location, and user identification	Zika, Influenza	Google Maps, eletronic bracelet and Phantom 1 drone with GPS	Real time	The information collected is sent to the data receiver module, which can be used for any automated epidemiological alert system. The device allows monitoring of fever prevalence in a geographic area and early warning. Google Maps and a Phantom 1 drone device with GPS were used.
Guo P, Zhang Q, Chen Y, Xiao J, He J, Zhang Y, et al.. 2019 [53]	China/2011-2016	quasi-experimental	Report the attempt to establish a dengue prediction model with favorable performance	Dengue	Baidu searches and Sina Weibo posts	Near real time	The ensemble model provided near real-time estimates of dengue incidence and captured fluctuations in dengue dynamics with a high performance. The proposed model is flexible and adaptable and can be used as a supplement to existing dengue surveillance systems surveillance in China.
Massaro E, Kondor D, Ratti C. 2019 [54]	Singapore/ 2013-2014	observational	Analyze the effectiveness of cell phone usage data to predict the spread of dengue in an urban setting such as Singapore	Dengue	Cell phone data	Daily	The commuting estimated from the data set used in the study really represents the most important factors in the human mobility in Singapore.
Rahman MS, Safa NT, Sultana S, Salam S, Karamehic-Muratovic A, Overgaard HJ. 2022 [55]	Bangladesh/ Not mentioned	observational	Discover available IoTd and AIe technologies and applications for health monitoring during infectious disease outbreaks	Covid-19 and Dengue	IoTd and AIe	Not clearly described	Emerging technologies based on AIe or IoTd can help collect the necessary data and predict future situations, making it easier for the ministry of health to take any effective decision to control the situation.
Parikh N, Daughton AR, Rosenberger WE, Aberle DJ, Chitanvis ME, Altherr FM, et al. . 2021 [56]	USA/ 2000-2017	observational	Gather a variety of disease-related data and analytics to detect and understand disease resurgence	Dengue, cholera, measles and yellow fever	Red Alert, a web-based digital tool	Other depending on the update cycle of the data sources used	Ability to identify 82%-90% of local reemergence events, albeit with 18%-31% false positives. Except 46% for dengue.
Herbuela. et al. 2021 [57]	Philipines/ August to September 2019	Cross-sectional mixed-methods	Evaluate the usability of the Mozzify app in terms of objective quality and app subjective and app-specific qualities and compare total app mean score ratings by sociodemographic profile and self and family dengue fever history to see what factors are associated with high app mean score rating among school-based young adult samples and health care professionals	Dengue	Moziffy	Real time	Moziffy has the potential to be used as a strategic health intervention system for early detection of disease outbreaks in the Philippines.
Cardenas R, Alkhateeb LH, Valladares DB, Tejeda GS, Kroeger A. 2022 [58]	Mexico and Columbia/ 2012-2018	observational	Evaluate whether the tool can also be used to predict Zika and chikungunya outbreaks	Dengue, Zika and Chikungunya	EWARSb	Daily	EWARSb has demonstrated promising ability to timely predict disease outbreaks with an operating system project likely to improve coordination between stakeholders. However, the validity of the prediction varied substantially in different disease types and seemed less ideal in low endemic environments.
Galván P, Cane V, Samudio M, Cabello A, Cabral M, Basogain X, et al. 2014 [59]	Paraguay/ Apr 2010 - Aug 2011	quasi-experimental	Present the preliminary results of the application of the Bonis system in community epidemiological surveillance	Dengue, Influenza	Bonis System	Daily	Follow-up actions, average of 1.76 (median: 1; minimum: 1; maximum: 5) per affected person. Home visit = 62 (35.9%) and 39 (22.5%) cases/ Hospital Barrio Obrero; suspected cases of dengue (32.9%) were closed. User satisfaction survey: 90% of respondents knew about the system and declared a good opinion.
Olson D, Lamb M, Lopez MR, Colborn K, Paniagua-Avila A, Zacarias A, et al. 2017 [60]	Guatemala/ Apr 2015- Jun 2016	quasi-experimental	Presenting the performance of a mobile phone app-based participatory syndromic surveillance system	Dengue and Acute Gastroenteritis (Norovirus)	App	Real time	Weak response rate (<70%) associated with reports of health problems (P<.001). Agreement between reported syndromic data: fever (kappa = .57, P<.001), vomiting (kappa = .63, P<.001) and diarrhea (kappa = .61, P<.001). Time interval between parent's report and nurse's home visit (<1 day: kappa = 0.65 -0.70; ≥2 days: kappa = 0.08 -0.29).
Leal-Neto OB, Cruz O, Albuquerque J, Sousa MN de, Smolinski M, Cesse EÂP, et al. 2020 [61]	Brazil/ Mar - Aug 2016 and Oct 2016	quasi-experimental	Describe the Guardians of Health participatory surveillance platform	Diarrheal syndrome, respiratory syndrome and arboviral syndrome	Guardians of Health	Real time	The city of Rio de Janeiro concentrated the majority of reports (4601/9148, 50.30%). The average number of reports per user was 1.54 (SD 3.18, IQR 0.0). The average number of reports per day was 45.06 (SDi 54.52). The classification was divided as: 1.76% (161/9148) diarrhea syndrome, 1.59% (145/9148) arbovirus rash syndrome, and 0.74% (68/9148) respiratory syndrome.
Ruiz-Burga E, Bruijning-Verhagen P, Palmer P, Sandcroft A, Fernandes G, de Hoog M, et al. 2022 [62]	Jamaica/ February 2020 and July 2020	observational	Evaluate the use of a smartphone app to self-report arbovirus symptoms and pregnancy complications and to assess compliance with daily symptom diaries during pregnancy in a cohort of women in an arbovirus-endemic, subtropical, middle-income country	Zika	ZIKApp	Daily	Most pregnant women were able to adhere to symptom reporting through the ZIKApp for a prolonged period and support it's future development to contribute to surveillance and diagnosis and communication about arbovirus infections in pregnancy.
Espina K, Estuar MaRJE. 2017 [63]	Philippines/ 2016	observationalg	Collect, classify, and visualize infodemiological tweets located in the Philippines	Dengue and Typhoid Fever	Twitter	Real time and daily	Infodemiological tweets could provide an additional layer in spatio-temporal syndromic surveillance. One possible benefit of which is to create timely public policies before an actual outbreak happens.
Lwin M, Vijaykumar S, Fernando ONN, Cheong SA, Rathnayake VS, Lim G, et al. 2014 [64]	Sri Lanka/ Not mentioned	quasi-experimental	Present challenges and lessons learned from a system known as "Mo-Buzz"	Dengue	Mo-buzz	Real time	The forms were filled by each mosquito larvae monitoring officer and accessed on a smartphone. The data was displayed in real time on the server for further download or analysis by authorized stakeholders.
Lwin MO, Vijaykumar S, Rathnayake VS, Lim G, Panchapakesan C, Foo S, et al. 2016 [65]	Sri Lanka/ Not mentioned	quasi-experimental	Conduct a needs assessment of public health inspectors in Colombo in relation to their dengue-related tasks	Dengue	Mo-buzz	Real time	Development of a system digitized surveillance, dynamic disease mapping and digitized dengue education on a common platform.
Lwin MO, Jayasundar K, Sheldenkar A, Wijayamuni R, Wimalaratne P, Ernst KC, et al. 2017 [66]	Sri Lanka/ Jun 2015- Jan 2016	observational	Describe components of the Mo-Buzz system and their uptake, along with other disease surveillance systems	Dengue	Mo-buzz	Real time	Initial Mo-Buzz uptake for PHIa was low; however, after further training and usage encouragement, application acceptance in PHI1 increased from less than 10% n = 3 to 76% n = 38. It was found that the Mo-Buzz system helped to reduce about a third of dengue cases in 2015, compared to the number of cases in 2014.
Lima T, Barbosa B, Niquini C, Araujo C, Lana R. 2017 [67]	Brazil/ Sep 2016	quasi-experimentalf	Present a game design and current stage of development	Dengue	2D Game Platform Dengue-X	Not clearly described	The Dengue-X project proposes the use of games and gamification techniques as an alternative strategy for vector surveillance and control, promoting awareness and behavioral changes in the population and serving as a means for data collection through voluntary contributions.
Lima TFM. 2018 [68]	Brazil/ Not mentioned	quasi-experimentalf	Propose a game-based platform to promote awareness and behavioral change	Dengue	Game Platform	Not clearly described	By applying a questionnaire to all groups before and after the intervention, individual and intergroup results will be analyzed using statistical methods. This study is ongoing.
Sreeram S, Shanmugam L. 2018 [69]	India/ Not mentioned	quasi-experimentalf	Develop a robotic system that is efficient in locating Dengue outbreaks while also complementary to the environment	Dengue	Technology EMBED-X, drone and GPS	Real time	The image analysis algorithm has an accuracy of 66.7% and is continuously improved using the EMBED-X methodology.
Singh S, Bansal A, Sandhu R, Sidhu J. 2018 [70]	India/ Not mentioned	quasi-experimental	Propose a framework based on Fog architecture that classifies dengue patients using a constructed dataset	Dengue	IoTd , Fog Infrastructure and cloud computing	Real time	The experimental evaluation proved the hypothesis that using the Fog infrastructure can achieve better response time for latency-sensitive applications with minimal effect on system accuracy.
Lwin M, Sheldenkar A, Panchapakesan C, Ng JS, Lau J, Jayasundar K, et al. 2019 [71]	Sri Lanka/ Not mentioned	observational	Discuss the development of an integrated health systems framework, aided by mobile technology to combat and contain dengue through a health hackathon in Sri Lanka	Dengue	Mo-Buzz	Not clearly described	A new digitalized system for hospitals has the advantage of immediate automatic error checking; secure in a central database store, which would reduce the delay in the decision to intervene.
Minhas K, Tabassam M, Rasheed R, Abbas A, Khattak HA, Khan SU. 2019 [72]	Pakistan/ Not mentioned	quasi-experimentalf	Propose a framework to collect information from patients with suspected Dengue using smartphones	Dengue	App	Real time	Through an application website, physicians access patient information and communicate with healthcare institutions. Patients are contacted, and their information is stored in the repository, which can be used to analyze the dengue outbreak and its prevention by applying machine learning techniques.
Lwin M, Ng JS, Jayasundar K, Kensinger A, Tan SW. 2020 [73]	Sri Lanka/ 2017	quasi-experimental	Illustrate Mo-Buzz Disease Surveillance System Design Considerations for the General Public	Dengue	Mo-Buzz	Real time	The framework addresses the key functions of surveillance, health communication and civic engagement through innovations including digitisation of hospital forms.
Idriani E, Martya Rahmaniati M, Kurniawan R. 2019 [74]	Indonesia/ Not mentioned	quasi-experimental	Design and develop a prototype early warning system for DHFc	Dengue	App, GPS and Google Maps	Real time	The results will be presented at the end of the training implementation. A GPS and Google Maps will be used for official field larvae monitoring plot points of disease cases.
Souza RC, Assunção RM, Oliveira DM, Neill DB, Meira W. 2019 [75]	Brazil/ Jan - Dec 2015	observational	Compare mobility patterns for case and control individuals in order to detect regions with a higher risk of dengue infection	Dengue	Twitter	Real time	Content performance k = 10. Detection of four clusters in Campinas and two possible clusters with limits P values, .05 < P < .1 in Goiânia.
Berbudi A, Sujatmiko B, Wiraswati H lina, Rohmawaty E. 2020 [76]	Indonesia/ Not mentioned	quasi-experimental	Introduce the potential use of an open data kit application for the mosquito larvae monitoring program	Dengue	Open Data Kit Application	Real time	List of forms filled in by each mosquito larvae monitoring officer and accessed on smartphone. Data displayed in real-time on the server for further download or analysis by authorized stakeholders.
Herbuela VRDM, Karita T, Francisco ME, Watanabe K. 2020 [77]	Japan/ 2019	quasi-experimental	Introduce and describe the design and development process of Mozzify, an integrated mHealth application	Dengue	Mozzify	Real time	The rating scale (MARS) indicated high acceptability and excellent satisfaction ratings (mean scores ≥4.0 of 5). The app has excellent user design, functionality, usability, engagement, and information among public health experts, health and environment researchers, and end users.
Sareen S, Sood SK, Gupta SK. 2017 [78]	India/ Not mentioned	observational	Propose a cloud-based system to prevent and control the spread of Zika using mobile and IoTd integration	Zika	IoTd System and Google Maps	Real time	The web service is used to view the spread of infection, high density mosquito sites and breeding sites using their GPS locations. The JavaScriptMap class is used to create an instance of this class that represents a single map.
Beltran J, Boscor A, dos Santos WP, Massoni T, Kostkova P. 2018 [79]	Brazil/ Not mentioned	quasi-experimentalf	Propose a gamified system for health workers to learn new techniques and best practices for Zika virus surveillance	Zika	ZIKΛ system	Real time	The implementation of the ZIKΛ system will reduce the devastating consequences of the Zika virus in newborns and improve the quality of life of vulnerable people in Brazil.
Ocampo CB, Mina NJ, Echavarria MI, Acuña M, Caballero A, Navarro A, et al. 2019 [80]	Colombia/ 2015 - 2018	quasi-experimental	Describe the VECTOS system and the lessons learned during its development and use	Dengue, Zika and Chikungunya	VECTOS	Real time	The use of the VECTOS system showed improvements in decision-making and data collection procedures.
Rodríguez S, Sanz AM, Llano G, Navarro A, Parra-Lara LG, Krystosik AR, et al. 2020 [81]	Colombia/ Dec 2016 - Jan 2017	quasi-experimental	Evaluate the usability and acceptability of a mobile application in the management of patients with febrile syndrome and suspected arbovirus infection	Dengue, Zika and Chikungunya	FeverDX	Real time	FeverDx performed adequately in a simulated emergency consultation. However, this is a pilot study that used a small sample size.
Amin S, Uddin MI, alSaeed DH, Khan A, Adnan M. 2021 [82]	Pakistan/2017-2019	observational	The work proposes an approach based on machine learning to detect dengue and flu outbreaks in social media	Dengue and Influenza	Twitter	Not clearly described	The proposed work offers favorable performance with total precision, accuracy, recall, and F1- measure ranging from 84% to 88% for conventional machine learning techniques.
Gong J, Li S, Lee J. 2018 [83]	China/ Sep 2012 - Oct 2016	observational	Understanding how the 2014 Chinese dengue outbreak spread spatially and temporally in social media posts	Dengue	Sina Microblogs - Weibo, Twitter and Facebook	Not clearly described	The topics of user views had similar trends over time. The activities of social media showed significant levels of spatial autocorrelation, suggesting high levels of spatial dependency or clustering.
Shahid F, Ony SH, Albi TR, Chellappan S, Vashistha A, Islam ABMAA. 2020 [84]	Bangladesh/ Jul 2010 - Sep 2019	observational	Identifying public health issues during the dengue epidemic in Bangladesh	Dengue	Twitter	Daily	People used Twitter to access and share dengue related information, report mismanagement in dengue related healthcare services, dispel popular myths and rumors, and request resources from public to fight the infection. The government healthcare bodies were largely inactive on Twitter and did little to spread awareness and disseminate information about outbreaks online. The analysis indicated shor…
Vijaykumar S, Meurzec RW, Jayasundar K, Pagliari C, Fernandopulle Y. 2017 [85]	Singapore/ Mar 2015- Sep 2016	observational	Create innovation for dengue region forecasting in Chatuchak District, Bangkok, Thailand understanding Singapore's Facebook Use During Zika Outbreak	Zika	Facebook	Real time	Reach levels explained 93% of the variation in engagement during Zika, 36% during fog and 40% during dengue.
Miller M, Banerjee T, Muppalla R, Romine W, Sheth A. 2017 [86]	USA/ Feb-Apr 2016	observational	Analyze dataset distribution, ranking performance, and topics about Zika on Twitter	Zika	Twitter	Real time	The number of tweets by men and women was similar. The classifier performed well on the training data F1= 0.87 and test F1 = 0.99, for relevance F1 = 0.79 and disease characteristics F1 = 0.90. Five topics for each category were found and discussed, focusing on the category of symptoms
Lwin M, Lu J, Sheldenkar A, Schulz PJ. 2018 [87]	Singapore/ Jan-Dec 2016	observational	Analyze how social media can be used to implement and adapt the CERC Model	Zika	Facebook	Real time	The extraction totaled 72 posts related to Zika, 2011 likes, 1185 shares and 236 comments. Median of 17.5 likes, zero shares and two comments
Chan M-PS, Winneg K, Hawkins L, Farhadloo M, Jamieson KH, Albarracín D. 2018 [88]	USA/ Apr – Oct 2016	observational	Understanding the Effects of the Media on Perceptions of Zika Virus Risk and Behavior in the United States	Zika	Twitter and social media	Weekly	Correlation analysis did not suggest an association between risk perceptions and protective behaviors, r = 0.41, P=.099. Post-hoc correlation analyzes showed only efficient continuous positive weak correlation coefficients between risk perception and wave 13 to 25 protective behaviors.
Vijaykumar S, Nowak G, Himelboim I, Jin Y. 2018 [89]	USA/ Jan - Mar 2016	observational	Identify themes and individuals and groups that attract the most engagement within the broader issue of Zika on Twitter	Zika	Twitter	Real time	The most talked about topic was: Zika transmission (~58%). News media, public health institutions, and grassroots users were the most visible and frequent sources and publishers of Zika-related Twitter content.
Sousa L, Mello R de, Cedrim D, Garcia A, Missier P, Uchôa A, et al. 2018 [90]	Brazil/ 2015-2016	observational	Describe VazaDengue's features, including its ability to collect and classify tweets	Dengue, Zika and Chikungunya	Twitter - VazaDengue	Real time	Ten times validation with overall accuracy of 84.4% and 0.83 F measure. Good accuracy, especially for diseases (85%) and news (86%). Model builders (Multinomial Naïve Bayes, Random Forest, SVM) with accuracy of 86.13% (measure F 0.862) in all classes.Accuracy by class: 93% (F: 0.856), News: 89% (F: 0.891) ), Noise: 80.8% (F: 0.84).
Abouzahra M, Tan J. 2021 [91]	Brazil, Columbia, Mexico, Guatemala, USA and France / October 1, 2015 to February 25, 2016	observational	Examine the efficacy of social media in epidemic outbreak surveillance by studying Twitter users behavior related to the Zika virus outbreak in 2015–2016 and how this behavior can be used to track and predict Zika virus	Zika	Twitter	Real time	There are significant differences between the numbers of tweets during the Zika outbreak as well as between the concepts used in English and Spanish tweets. While Twitter can be used to augment current epidemic tracking systems, it cannot replace them. Was identified digital divide and threat of misleading information as two factors that limit the dependence on Twitter as an epidemic tracking sys…
Albinati J, Meira Jr W, Pappa G, Teixeira M, Marques-Toledo C. 2017 [92]	Brazil/ Jan 2011 - Oct 2016	observationalf	Propose a framework for exploring online data sources to mitigate the lack of epidemiological data	Dengue	Twitter	Weekly	The study performed the lag estimation of epidemiological data up to time t. The proposed framework obtains more accurate predictions than alternative approaches.
Zhou X, Lee EWJ, Wang X, Lin L, Xuan Z, Wu D, et al. 2022 [93]	China/ 2016	quasi-experimental	Examine the efectiveness of the big data system in identifying potential cases, while social media and web-search queries are more efective in aggregated forecast	Dengue and Tuberculosis	Big data	Daily	The integrated health big data platform was effective to detect both acute and chronic infectious disease patients and identify children with incomplete immunization as compared to traditional screening methods.
Divi N, Smolinski M. 2021 [94]	USA/ 2013 and 2021	observational	Define the EpiHack process and summarize the impacts of the technology-based innovations that have been created through this approach	Influenza and Dengue	EpiHack	Yearly	EpiHacks provide an efficient, flexible, and replicable new approach to generating relevant and timely innovations that are locally developed and owned, are scalable, and are sustainable.
(a) Public Health Inspectors
(b) Early Warning, Alert and Response System
(c) Dengue Hemorragic Fever
(d) Internet of Things
(e) Artificial Intelligence
(f) Conference paper
(g) Review
(h) With several limitations
(i) Standard Deviation
